# Supplementary material for: Impact of Chronic Prenatal Stress on Maternal Neuroendocrine Function and Embryo and Placenta Development During Early-to-Mid-Pregnancy in Mice
Source: Front Physiol. 2022 Jun 13;13:886298. doi: 10.3389/fphys.2022.886298 (PMC9234491; doi:10.3389/fphys.2022.886298)
Supplement: Supplementary file 4 [file DataSheet1.xlsx]

## Sheet: Table 1 - qRT-PCR primers
	Suppl Table 1 - Primers used for qRT-PCR.
	Primer	Forward	Reverse	Ta
	Prl	GTGGTTCTCTCAGGCCATCTT	GAGGAGTGTCCCTGCTTTCT	60℃
	D2	GACACCACTCAAGGGCAACT	TCCATTCTCCGCCTGTTCAC
	Lhβ	ACTGTGCCGGCCTGTCAACG	AGCAGCCGGCAGTACTCGGA
	Rplp	ATCTACTCCGCCCTCATCCT	GCAGATGAGGCTTCCAATGT
	Tubb	GGACAGTGTGGCAACCAGAT	CCCCAGACTGACCGAAAACG
	TBP	GGGAGAATCATGGACCAG	CATGATGCTTGATCACATGTCTCG
	11β-HSD1	TCTACATAACCAAGGTCAACGTGT	TCCCAGAGATTTCCTTCATAGCTG
	11β-HSD2	GAACCTCTGGGAGAAACGCA	CGTGCACGTGCTCAATGTAG
	GR	CCAAAGCCGTTTCACTGTCC	CGGCTGGTCGACCTATTGAG
	Phlda2	TGATCGACTTCCAGAACCGT	CTGGTTCCCGGCTCAACTG
	PL2	GGACAGCTTGGACCTATGGC	CCGATGTTGTCTGGTGGACT
	Tpbpa	GCTATAGTCCCTGAAGCGCA	TCTATGTTGGAGCCTTCCGTC

## Sheet: Table 2 - Placenta Histo.
		Type III Analysis of Variance Table with Satterthwaite's method
			All Samples
	Outcome	Predictors	Sum Sq	Mean Sq	NumDF	DenDF	F value	Pr(>F)
	Absolute LZ Size	Treatment	0	0	1	13.166	0.022	0.885
		Weight	0.573	0.573	1	16.323	30.624	1.38e-05
		Sex	0.103	0.103	1	74.976	5.493	0.02
	Relative LZ Size	Placenta Area	1.309	1.309	1	84.916	293.301	< 2.2E-16
		Treatment	0.014	0.014	1	11.803	3.033	0.107
		Weight	0.005	0.005	1	20.876	1.171	0.292
		Sex	0.086	0.086	1	73.903	19.287	3.69e-05
	Absolute LZ Tissue	Treatment	0	0	1	14.245	0.006	0.9396
		Weight	0.0523	0.0523	1	19.65	2.804	0.1099
		Sex	0.0615	0.0615	1	74.383	3.2851	0.074
	Relative LZ Tissue	Labyrinth Zone Area	0.5286	0.5286	1	83.377	40.107	1.16e-08
		Treatment	0.0008	0.0008	1	14.631	0.061	0.8083
		Weight	0.0183	0.0183	1	25.875	1.3874	0.2496
		Sex	0.0016	0.0016	1	77.107	0.1197	0.7303
	Absolute JZ Size	Treatment	0.1337	0.1337	1	15.177	3.7995	0.0701
		Weight	0.4195	0.4195	1	17.882	11.912	0.00287
		Sex	0.323	0.323	1	77.904	9.1735	0.00333
	Relative JZ Size	Placenta Area	1.434	1.434	1	84.916	80.839	2.976e-14
		Treatment	0.0539	0.0539	1	11.803	3.0336	0.1075
		Weight	0.2082	0.2082	1	20.876	1.1712	0.2915
		Sex	0.3429	0.3429	1	73.903	19.2867	3.692e-05
	Absolute JZ Tissue	Treatment	0.1082	0.1082	1	15.59	2.515	0.133
		Weight	0.3562	0.3562	1	18.406	8.284	0.0098
		Sex	0.2007	0.2007	1	78.007	4.667	0.034
	Relative JZ Tissue	Junctional Zone Area	2.129	2.129	1	84.761	80.639	< 2.2E-16
		Treatment	0	0	1	12.959	3.0336	0.8739
		Weight	0.003	0.003	1	16.752	1.1712	0.6866
		Sex	0.001	0.001	1	77.029	19.2867	0.7826
	Placenta Size	Treatment	0.01162	0.01162	1	14.629	0.5696	0.4624
		Weight	0.7154	0.7154	1	17.663	35.073	1.429e-05
		Sex	0.0004	0.0004	1	76.702	0.0184	0.8924
	Abs Tort	Treatment	0	0	1	12.647	0.0155	0.903
		Weight	0.2426	0.2426	1	15.362	9.1522	0.008
		Sex	0.017521	0.017521	1	75.159	0.6609	0.4188
	Relative Tort	Placenta Area	1.34056	1.34056	1	82.588	101.859	4.535e-16
		Treatment	0.0197	0.0197	1	14.256	1.497	0.2409
		Weight	0.4693	0.4693	1	24.975	3.5663	0.0706
		Sex	0.0254	0.0254	1	77.041	1.9325	0.1685

## Sheet: Table 3 - LZ - gene exp
		Type III Analysis of Variance Table with Satterthwaite's method
		All Samples
	Gene	Predictors	Sum Sq	Mean Sq	NumDF	DenDF	F value	Pr(>F)
	Phlda2	Treatment	0.001	0.001	1	132	0.0929	0.761
		Weight	0.28279	0.28279	1	132	25.3166	1.559e-06
		Sex	0.0086	0.0086	1	132	0.7706	0.3816
	Tpbpa	Treatment	0.00674	0.00674	1	15.995	0.4909	0.4909
		Weight	0.053488	0.053488	1	22.184	3.9428	0.05957
		Sex	0.045877	0.045877	1	131.509	3.3817	0.05818
	PLII	Treatment	0.00151	0.00151	1	14.69	0.257	0.6197
		Weight	0.38815	0.38815	1	20.4	65.856	8.086e-08
		Sex	0.00816	0.00816	1	131.89	1.3846	0.2414
	GR	Treatment	0.02939	0.02939	1	16.482	2.1995	0.1569
		Weight	0.3427	0.3427	1	23.975	25.6498	3.54e-05
		Sex	0.02561	0.02561	1	1.917	1.917	0.1686
	11bHSD1	Treatment	0.00257	0.00257	1	16.098	0.2025	0.6587
		Weight	0.41613	0.41613	1	24.496	32.7736	6.241e-06
		Sex	0.00097	0.00097	1	126.288	0.0761	0.7831
	11bHSD2	Treatment	0.04437	0.04437	1	16.498	1.6871	0.21184
		Weight	0.14435	0.14435	1	27.808	5.4881	0.02654
		Sex	8.5e-05	8.5e-05	1	123.801	0.0032	0.95472

## Sheet: Table 4 - JZ - gene exp
		Type III Analysis of Variance Table with Satterthwaite's method
		All Samples
	Gene	Predictors	Sum Sq	Mean Sq	NumDF	DenDF	F value	Pr(>F)
	Phlda2	Treatment	0.006775	0.006775	1	18.111	0.663	0.4267
		Weight	0.1005	0.1005	1	29.188	9.8349	0.00388
		Sex	0.006413	0.006413	1	126.997	0.6275	0.4297
	Tpbpa	Treatment	0.00133	0.00133	1	14.862	0.0403	0.8436
		Weight	0.1174	0.1174	1	20.872	3.5575	0.0733
		Sex	0.07216	0.07216	1	132.713	2.2779	0.1336
	PLII	Treatment	0.00524	0.00524	1	133	0.1545	0.6949
		Weight	0.7777	0.7777	1	133	22.9328	4.408e-06
		Sex	0.00019	0.00019	1	133	0.005	0.9411
	GR	Treatment	0.06601	0.06601	1	14.511	1.775	0.203
		Weight	0.76569	0.76569	1	20.322	20.591	0.0002
		Sex	0.07349	0.07349	1	132.93	1.976	0.16211
	11bHSD1	Treatment	0.00633	0.00633	1	17.277	0.4181	0.5264
		Weight	0.57666	0.57666	1	25.639	3.8109	0.09192
		Sex	3e-05	3e-05	1	129.002	0.0017	0.96721
	11bHSD2	Treatment	0.005	0.005	1	15.071	0.2701	0.6108
		Weight	0.18622	0.18622	1	21.662	9.8249	0.00488
		Sex	0.0006	0.0006	1	130.589	0.0319	0.85858
